# Supplementary material for: Comparing Depressive Symptoms, Emotional Exhaustion, and Sleep Disturbances in Self-Employed and Employed Workers: Application of Approximate Bayesian Measurement Invariance
Source: Front Psychol. 2021 Feb 2;11:598303. doi: 10.3389/fpsyg.2020.598303 (PMC7884631; doi:10.3389/fpsyg.2020.598303)
Supplement: Supplementary file 2 [file Data_Sheet_1.ZIP]

Archive with 52 entries (52 files):
- Supplementary input files/1.inp
- Supplementary input files/10.inp
- Supplementary input files/11.inp
- Supplementary input files/12.inp
- Supplementary input files/13.inp
- Supplementary input files/14.inp
- Supplementary input files/15.inp
- Supplementary input files/16.inp
- Supplementary input files/17.inp
- Supplementary input files/18.inp
- Supplementary input files/19.inp
- Supplementary input files/2.inp
- Supplementary input files/20.inp
- Supplementary input files/21.inp
- Supplementary input files/22.inp
- Supplementary input files/23.inp
- Supplementary input files/24.inp
- Supplementary input files/25.inp
- Supplementary input files/26.inp
- Supplementary input files/27.inp
- Supplementary input files/28.inp
- Supplementary input files/29.inp
- Supplementary input files/3.inp
- Supplementary input files/30.inp
- Supplementary input files/31.inp
- Supplementary input files/32.inp
- Supplementary input files/33.inp
- Supplementary input files/34.inp
- Supplementary input files/35.inp
- Supplementary input files/36.inp
- Supplementary input files/37.inp
- Supplementary input files/38.inp
- Supplementary input files/39.inp
- Supplementary input files/4.inp
- Supplementary input files/40.inp
- Supplementary input files/41.inp
- Supplementary input files/42.inp
- Supplementary input files/43.inp
- Supplementary input files/44.inp
- Supplementary input files/45.inp
- Supplementary input files/46.inp
- Supplementary input files/47.inp
- Supplementary input files/48.inp
- Supplementary input files/49.inp
- Supplementary input files/5.inp
- Supplementary input files/50.inp
- Supplementary input files/51.inp
- Supplementary input files/52.inp
- Supplementary input files/6.inp
- Supplementary input files/7.inp
- Supplementary input files/8.inp
- Supplementary input files/9.inp
