# Supplementary material for: Comparing Depressive Symptoms, Emotional Exhaustion, and Sleep Disturbances in Self-Employed and Employed Workers: Application of Approximate Bayesian Measurement Invariance
Source: Front Psychol. 2021 Feb 2;11:598303. doi: 10.3389/fpsyg.2020.598303 (PMC7884631; doi:10.3389/fpsyg.2020.598303)
Supplement: Supplementary file 2 [file Data_Sheet_1.ZIP › Supplementary input files/1.inp]

Title: 1

DATA:
File = "all.dat";

VARIABLE:
NAMES =  fallsle5 numawak5 earlawa5 calmsle5 lackene5 depress5 
selfbla5 worry5 lackint5 strenuo5 feeltir5 enough5 empty5
burned5 tiredme5 tiredmo5 Empl5;


USEOBSERVATIONS= Empl5 EQ 1;

USEVARIABLES= lackene5 depress5 selfbla5 worry5 lackint5
strenuo5;

MISSING = ALL (-999);

ANALYSIS:
Type = General;
Estimator = BAYES;
Processor = 2;
chains = 2;
Biter = (10000);

MODEL:
Depression BY lackene5* depress5 selfbla5 worry5 lackint5
strenuo5;
!Defining factor structure with the factor loading of the first item freely estimated

Depression@1;

PLOT: TYPE = PLOT2;

OUTPUT: CINT Stand Patterns TECH8;
