# Supplementary material for: Comparing Depressive Symptoms, Emotional Exhaustion, and Sleep Disturbances in Self-Employed and Employed Workers: Application of Approximate Bayesian Measurement Invariance
Source: Front Psychol. 2021 Feb 2;11:598303. doi: 10.3389/fpsyg.2020.598303 (PMC7884631; doi:10.3389/fpsyg.2020.598303)
Supplement: Supplementary file 2 [file Data_Sheet_1.ZIP › Supplementary input files/18.inp]

Title: 18

DATA:
File = "seco.dat";

VARIABLE:
NAMES =  fallsle5 numawak5 earlawa5 calmsle5 lackene5 depress5 
selfbla5 worry5 lackint5 strenuo5 feeltir5 enough5 empty5
burned5 tiredme5 tiredmo5 Empl5;

USEOBSERVATIONS= Empl5 EQ 2;

USEVARIABLES= feeltir5 enough5 empty5 burned5
tiredme5 tiredmo5;

MISSING = ALL (-999);

ANALYSIS:
Type = General;
Estimator = BAYES;
Processor = 2;
Chains = 2;
Biter = (10000);

MODEL:
Exhaustion BY feeltir5* enough5 empty5 burned5
tiredme5 tiredmo5;
!Defining factor structure with the factor loading of the first item freely estimated

Exhaustion@1;

feeltir5 (rv1); 
enough5 (rv2); 
empty5 (rv3); 
burned5 (rv4); 
tiredme5 (rv5); 
tiredmo5 (rv6); 

feeltir5 WITH enough5 empty5 burned5 tiredme5 tiredmo5 (cov1-cov5);
enough5 WITH empty5 burned5 tiredme5 tiredmo5 (cov6-cov9);
empty5 WITH  burned5 tiredme5 tiredmo5 (cov10-cov12);
burned5 WITH tiredme5 tiredmo5 (cov13-cov14);
tiredme5 WITH tiredmo5 (cov15);

MODEL PRIORS: 

rv1~IW(3918.000, 3000); 
rv2~IW(2970.000, 3000); 
rv3~IW(1116.000, 3000); 
rv4~IW(1539.000, 3000); 
rv5~IW(1740.000, 3000); 
rv6~IW(4050.000, 3000); 

cov1-cov15~IW(0, 3000); 

PLOT: TYPE = PLOT2;

OUTPUT: TECH1 RESIDUAL CINT Stand Patterns;
