# Supplementary material for: Comparing Depressive Symptoms, Emotional Exhaustion, and Sleep Disturbances in Self-Employed and Employed Workers: Application of Approximate Bayesian Measurement Invariance
Source: Front Psychol. 2021 Feb 2;11:598303. doi: 10.3389/fpsyg.2020.598303 (PMC7884631; doi:10.3389/fpsyg.2020.598303)
Supplement: Supplementary file 2 [file Data_Sheet_1.ZIP › Supplementary input files/26.inp]

Title: 26

DATA:
File = "emse.dat";

VARIABLE:
NAMES =  fallsle5 numawak5 earlawa5 calmsle5 lackene5 depress5 
selfbla5 worry5 lackint5 strenuo5 feeltir5 enough5 empty5
burned5 tiredme5 tiredmo5 Empl5;

CLASSES = e(2);

KNOWNCLASS = e (Empl5);

USEVARIABLES= lackene5 depress5 selfbla5 worry5 lackint5 strenuo5;

MISSING = ALL (-999);

ANALYSIS:
Type = MIXTURE;
Estimator = BAYES;
Model = configural;
Processor = 2;
chains = 2;
bseed = 100;
Biter =  1000000(500000);

MODEL:
%OVERALL%
Depress BY selfbla5* worry5 depress5 lackint5 strenuo5 lackene5;
!Defining factor structure with the factor loading of the first item freely estimated

[selfbla5 worry5 depress5 lackint5 strenuo5 lackene5];
!Factor intercepts/observed means free

selfbla5 worry5 depress5 lackint5 strenuo5 lackene5;
!item errors/residual variances free


%e#1%
Depress BY selfbla5* (lam1_1);
Depress BY worry5   (lam1_2);
Depress BY depress5 (lam1_3);
Depress BY lackint5 (lam1_4);
Depress BY strenuo5 (lam1_5);
Depress BY lackene5 (lam1_6);
!Naming factor loadings for priors

[selfbla5]  (nu1_1);
[worry5]    (nu1_2);
[depress5]  (nu1_3);
[lackint5]  (nu1_4);
[strenuo5]  (nu1_5);
[lackene5]  (nu1_6);
!Naming intercepts/observed means

lackene5 (rv1_1);
depress5 (rv1_2);
selfbla5 (rv1_3);
worry5   (rv1_4);
lackint5 (rv1_5);
strenuo5 (rv1_6);
!Naming the errors/residual variances

lackene5 WITH depress5 selfbla5 worry5 lackint5 strenuo5(cov1_1-cov1_5);
depress5 WITH selfbla5 worry5 lackint5 strenuo5 (cov1_6-cov1_9);
selfbla5 WITH worry5 lackint5 strenuo5 (cov1_10-cov1_12);
worry5 WITH lackint5 strenuo5 (cov1_13-cov1_14);
lackint5 WITH strenuo5 (cov1_15);
!Naming the covariances

[Depress@0]; 
!Factor mean fixed to 0 for identification

Depress@1; 
!Factor variance fixed to 0 for identification


%e#2%
Depress BY selfbla5* (lam2_1);
Depress BY worry5   (lam2_2);
Depress BY depress5 (lam2_3);
Depress BY lackint5 (lam2_4);
Depress BY strenuo5 (lam2_5);
Depress BY lackene5 (lam2_6);
!Naming factor loadings for priors

[selfbla5]  (nu2_1);
[worry5]    (nu2_2);
[depress5]  (nu2_3);
[lackint5]  (nu2_4);
[strenuo5]  (nu2_5);
[lackene5]  (nu2_6);
!Naming intercepts/observed means

lackene5 (rv2_1);
depress5 (rv2_2);
selfbla5 (rv2_3);
worry5   (rv2_4);
lackint5 (rv2_5);
strenuo5 (rv2_6);
!Naming the errors/residual variances

lackene5 WITH depress5 selfbla5 worry5 lackint5 strenuo5(cov2_1-cov2_5);
depress5 WITH selfbla5 worry5 lackint5 strenuo5 (cov2_6-cov2_9);
selfbla5 WITH worry5 lackint5 strenuo5 (cov2_10-cov2_12);
worry5 WITH lackint5 strenuo5 (cov2_13-cov2_14);
lackint5 WITH strenuo5 (cov2_15);
!Naming the covariances

[Depress@0];
!Factor mean freely estimated

Depress@1; 
!Factor variance fixed to 0 for identification

MODEL PRIORS: 

rv1_1~IW(265.000, 500); 
rv1_2~IW(148.000, 500); 
rv1_3~IW(223.000, 500); 
rv1_4~IW(248.500, 500); 
rv1_5~IW(187.500, 500); 
rv1_6~IW(172.500, 500); 
!item residual varience priors for G1

cov1_1-cov1_15~IW(0, 500); 
!Covariance priors for G1

rv2_1~IW(227.000, 500); 
rv2_2~IW(140.000, 500); 
rv2_3~IW(233.000, 500); 
rv2_4~IW(242.500, 500); 
rv2_5~IW(157.000, 500); 
rv2_6~IW(141.000, 500); 
!item residual varience priors for G2

cov2_1-cov2_15~IW(0, 500); 
!Covariance priors for G2

PLOT: TYPE = PLOT2;

OUTPUT: TECH1;
