# Supplementary material for: Comparing Depressive Symptoms, Emotional Exhaustion, and Sleep Disturbances in Self-Employed and Employed Workers: Application of Approximate Bayesian Measurement Invariance
Source: Front Psychol. 2021 Feb 2;11:598303. doi: 10.3389/fpsyg.2020.598303 (PMC7884631; doi:10.3389/fpsyg.2020.598303)
Supplement: Supplementary file 2 [file Data_Sheet_1.ZIP › Supplementary input files/35.inp]

Title: 35

DATA:
File = "emse.dat";

VARIABLE:
NAMES =  fallsle5 numawak5 earlawa5 calmsle5 lackene5 depress5 
selfbla5 worry5 lackint5 strenuo5 feeltir5 enough5 empty5
burned5 tiredme5 tiredmo5 Empl5;

CLASSES = e(2);

KNOWNCLASS = e (Empl5);

USEVARIABLES= feeltir5 enough5 empty5 burned5
tiredme5 tiredmo5;

MISSING = ALL (-999);

ANALYSIS:
Type = MIXTURE;
Estimator = BAYES;
Model = configural;
Processor = 2;
chains = 2;
bseed = 100;
Biter =  1000000(500000);

MODEL:
%OVERALL%
Exhaust BY feeltir5* enough5 empty5 burned5
tiredme5 tiredmo5;
!Defining factor structure with the factor loading of the first item freely estimated

[feeltir5 enough5 empty5 burned5
tiredme5 tiredmo5];
!Factor intercepts/observed means free

feeltir5 enough5 empty5 burned5
tiredme5 tiredmo5;
!item errors/residual variances free


%e#1%
Exhaust BY feeltir5* (lam1_1);
Exhaust BY enough5   (lam1_2);
Exhaust BY empty5    (lam1_3);
Exhaust BY burned5   (lam1_4);
Exhaust BY tiredme5  (lam1_5);
Exhaust BY tiredmo5  (lam1_6);
!Naming factor loadings for priors

[feeltir5](nu1_1);
[enough5] (nu1_2);
[empty5]  (nu1_3);
[burned5] (nu1_4);
[tiredme5](nu1_5);
[tiredmo5](nu1_6);
!Naming intercepts/observed means

feeltir5(rv1_1);
enough5 (rv1_2);
empty5  (rv1_3);
burned5 (rv1_4);
tiredme5(rv1_5);
tiredmo5(rv1_6);
!Naming the errors/residual variances

feeltir5 WITH enough5 empty5 burned5 tiredme5 tiredmo5(cov1_1-cov1_5);
enough5 WITH empty5 burned5 tiredme5 tiredmo5 (cov1_6-cov1_9);
empty5 WITH burned5 tiredme5 tiredmo5 (cov1_10-cov1_12);
burned5 WITH tiredme5 tiredmo5 (cov1_13-cov1_14);
tiredme5 WITH tiredmo5 (cov1_15);
!Naming the covariances

[Exhaust@0]; 
!Factor mean fixed to 0 for identification

Exhaust@1; 
!Factor variance fixed to 0 for identification


%e#2%
Exhaust BY feeltir5* (lam2_1);
Exhaust BY enough5   (lam2_2);
Exhaust BY empty5    (lam2_3);
Exhaust BY burned5   (lam2_4);
Exhaust BY tiredme5  (lam2_5);
Exhaust BY tiredmo5  (lam2_6);
!Naming factor loadings for priors

[feeltir5](nu2_1);
[enough5] (nu2_2);
[empty5]  (nu2_3);
[burned5] (nu2_4);
[tiredme5](nu2_5);
[tiredmo5](nu2_6);
!Naming intercepts/observed means

feeltir5(rv2_1);
enough5 (rv2_2);
empty5  (rv2_3);
burned5 (rv2_4);
tiredme5(rv2_5);
tiredmo5(rv2_6);
!Naming the errors/residual variances

feeltir5 WITH enough5 empty5 burned5 tiredme5 tiredmo5(cov2_1-cov2_5);
enough5 WITH empty5 burned5 tiredme5 tiredmo5 (cov2_6-cov2_9);
empty5 WITH burned5 tiredme5 tiredmo5 (cov2_10-cov2_12);
burned5 WITH tiredme5 tiredmo5 (cov2_13-cov2_14);
tiredme5 WITH tiredmo5 (cov2_15);
!Naming the covariances

[Exhaust@0];
!Factor mean freely estimated

Exhaust@1; 
!Factor variance fixed to 0 for identification

MODEL PRIORS: 

rv1_1~IW(860.300, 700);
rv1_2~IW(602.000, 700);
rv1_3~IW(243.600, 700);
rv1_4~IW(424.900, 700);
rv1_5~IW(428.400, 700);
rv1_6~IW(1047.900, 700);
!item residual varience priors for G1

cov1_1-cov1_15~IW(0, 700); 
!Covariance priors for G1

rv2_1~IW(913.500, 700); 
rv2_2~IW(702.100, 700); 
rv2_3~IW(291.900, 700); 
rv2_4~IW(370.300, 700); 
rv2_5~IW(382.200, 700); 
rv2_6~IW(791.700, 700); 
!item residual varience priors for G2

cov2_1-cov2_15~IW(0, 700);  
!Covariance priors for G2

PLOT: TYPE = PLOT2;

OUTPUT: TECH1;
