# Supplementary material for: Comparing Depressive Symptoms, Emotional Exhaustion, and Sleep Disturbances in Self-Employed and Employed Workers: Application of Approximate Bayesian Measurement Invariance
Source: Front Psychol. 2021 Feb 2;11:598303. doi: 10.3389/fpsyg.2020.598303 (PMC7884631; doi:10.3389/fpsyg.2020.598303)
Supplement: Supplementary file 2 [file Data_Sheet_1.ZIP › Supplementary input files/4.inp]

Title: 4

DATA:
File = "all.dat";

VARIABLE:
NAMES =  fallsle5 numawak5 earlawa5 calmsle5 lackene5 depress5 
selfbla5 worry5 lackint5 strenuo5 feeltir5 enough5 empty5
burned5 tiredme5 tiredmo5 Empl5;

USEOBSERVATIONS= Empl5 EQ 2;

USEVARIABLES= lackene5 depress5 selfbla5 worry5 lackint5 strenuo5;

MISSING = ALL (-999);

ANALYSIS:
Type = General;
Estimator = BAYES;
Processor = 2;
chains = 2;
Biter = (10000);

MODEL:
Depression BY lackene5* depress5 selfbla5 worry5 lackint5 strenuo5;
!Defining factor structure with the factor loading of the first item freely estimated

Depression@1;

lackene5 (rv1);
depress5 (rv2);
selfbla5 (rv3);
worry5 (rv4);
lackint5 (rv5);
strenuo5 (rv6);

lackene5 WITH depress5 selfbla5 worry5 lackint5 strenuo5(cov1-cov5);
depress5 WITH selfbla5 worry5 lackint5 strenuo5 (cov6-cov9);
selfbla5 WITH worry5 lackint5 strenuo5 (cov10-cov12);
worry5 WITH lackint5 strenuo5 (cov13-cov14);
lackint5 WITH strenuo5 (cov15);

MODEL PRIORS: 

rv1~IW(227.000, 500); 
rv2~IW(140.000, 500); 
rv3~IW(233.000, 500); 
rv4~IW(242.500, 500); 
rv5~IW(157.000, 500); 
rv6~IW(141.000, 500); 

cov1-cov15~IW(0, 500); 

PLOT: TYPE = PLOT2;

OUTPUT: CINT Stand Patterns;
