# Supplementary material for: Comparing Depressive Symptoms, Emotional Exhaustion, and Sleep Disturbances in Self-Employed and Employed Workers: Application of Approximate Bayesian Measurement Invariance
Source: Front Psychol. 2021 Feb 2;11:598303. doi: 10.3389/fpsyg.2020.598303 (PMC7884631; doi:10.3389/fpsyg.2020.598303)
Supplement: Supplementary file 2 [file Data_Sheet_1.ZIP › Supplementary input files/45.inp]

Title: 45

DATA:
File = "emse.dat";

VARIABLE:
NAMES =  fallsle5 numawak5 earlawa5 calmsle5 lackene5 depress5 
selfbla5 worry5 lackint5 strenuo5 feeltir5 enough5 empty5
burned5 tiredme5 tiredmo5 Empl5;

CLASSES = e(2);

KNOWNCLASS = e (Empl5);

USEVARIABLES= fallsle5 numawak5 earlawa5 calmsle5;

MISSING = ALL (-999);

ANALYSIS:
Type = MIXTURE;
Estimator = BAYES;
Model = metric;
Processor = 2;
chains = 2;
bseed = 100;
Biter =  1000000(500000);

MODEL:
%OVERALL%
Sleep BY fallsle5* numawak5 earlawa5 calmsle5;
!Defining factor structure with the factor loading of the first item freely estimated

[fallsle5 numawak5 earlawa5 calmsle5];
!item intercepts/observed means free

fallsle5 numawak5 earlawa5 calmsle5;
!item errors/residual variances free


%e#1%
Sleep BY fallsle5*(lam1_1);
Sleep BY numawak5 (lam1_2);
Sleep BY earlawa5 (lam1_3);
Sleep BY calmsle5 (lam1_4);
!Naming factor loadings for priors

[Sleep@0]; 
!Factor mean fixed to 0 for identification

Sleep@1; 
!Factor variance fixed to 0 for identification


%e#2%
Sleep BY fallsle5*(lam2_1);
Sleep BY numawak5 (lam2_2);
Sleep BY earlawa5 (lam2_3);
Sleep BY calmsle5 (lam2_4);
!Naming factor loadings for priors

[Sleep];
!Factor mean freely estimated

Sleep; 
!Factor variance freely estimated

MODEL PRIORS: 

DO(1,4) DIFF (lam1_#-lam2_#) ~ N(0, .01);
!Factor loading MI priors for G1 and G2

PLOT: TYPE = PLOT2;

OUTPUT: TECH1;
